# Supplementary material for: Preliminary study on the application of bioimpedance analysis to measure the psoas major muscle in older adults
Source: PLoS One. 2023 Mar 30;18(3):e0275884. doi: 10.1371/journal.pone.0275884 (PMC10062543; doi:10.1371/journal.pone.0275884)
Supplement: S1 Data — (XLSX) [file pone.0275884.s001.xlsx]

## Sheet: Total.
Subject No.	Age (10 yrs)	Height (cm)	Weight (kg)	BFP_DXA (%)	Sex	BMI (kg/m^2)	Impedance_Whole Body(ohm)	Impedance_Right Leg(ohm)	Impedance_Left Leg(ohm)	Impedance_Right Arm(ohm)	Impedance_Left Arm (ohm)	Waistline (cm)	Hip_Circumference (cm)	WHR	subcutaneous fat area_CT (cm^2)	visceral fat area_CT(cm^2)	Psoas muscle_CT (cm^2)
A001	80	155	54.5	40.3	Famale	22.6847	650	248	244	378	381	94.5	98	0.964286	132.9	112.7	8.378
A002	90	149	47	38.9	Female	21.1702	706	295	286	404	396	78	89	0.876404	89.94	154.3	9.717
A003	80	154	58	47	Female	24.4561	679.333	257.333	243.667	394	409.333	80	99	0.808081	241.3	69.11	9.047
A004	80	150	60	44.6	Female	26.6667	599.333	229.667	235	323.333	334.333	92.5	104.5	0.885167	215.7	156.7	10.48
A005	80	146.3	61.1	40.7	female	28.5465	611.667	246.333	248.333	352	337.667	87	105	0.828571	221.6	172.1	6.735
A006	80	156	65	48.9	Female	26.7094	616.667	225.667	227	345.667	364.333	102	102.5	0.995122	238.1	144.4	14.39
A007	80	156	54	37.4	Female	22.1893	621	242	236	384	364	84	96.5	0.870466	147.8	54.08	11.21
A008	80	158	65	38	female	26.0375	601	255.667	259.667	315	311	88.9486	101.067	0.880096	214.6	102.9	16.17
A009	70	153	47.4	34.2	Female	20.2486	665	249	256	408	391	81.5	90.5	0.900552	103.1	33.55	12.82
A010	70	159	67	49.5	Female	26.5021	677	244	264	367	400	96	102	0.941176	283.4	209.7	11.39
A011	70	160	52.3	33.7	Female	20.4297	720	263	273	401	420	78	90	0.866667	104.6	49.3	9.488
A012	70	158	63	42.4	Female	25.2363	616	237	231	355	362	88.5	101	0.876238	125.7	61.51	4.978
A013	70	150	57	43.1	Female	25.3333	618	230	241	330	359	84.5	99	0.853535	160.3	94.53	12.14
A014	70	149	52	43.4	female	23.4224	645.333	243.667	272.333	363.333	354	85.2006	95.5813	0.891395	249.5	79.83	12.62
A015	70	152	45	21.6	female	19.4771	732.333	256.667	256.333	435	443.667	72.07	85.927	0.838735	83.2	34.61	12.52
A016	70	150	45	28.6	Female	20	681	282	289	354	370	81	84.5	0.95858	96.35	53	8.448
A017	70	158	58	41	Female	23.2335	514.333	206.667	208.333	284	289	76.5	100	0.765	184	82.46	13.2
A018	70	158.5	59	40.5	female	23.4852	700	285.667	276.333	387	395.667	85.1235	98.3026	0.865933	158.7	74.71	9.924
A019	70	152	68	45.8	female	29.4321	605.333	241	227	336	336.333	95.1456	106.377	0.894422	341.5	125.8	10.61
A020	70	160	56.8	28.8	Female	22.1875	639	172	245	333	353	80	99	0.808081	135.8	99.45	12.49
A021	70	150.9	46.1	27.7	female	20.2452	693.667	304.667	305	384.667	362.667	81	95	0.852632	83.04	58	7.152
A022	70	159	57	41.9	Female	22.5466	707	256	240	420	435	83	96.5	0.860104	152.5	105.6	13.31
A023	70	156	74	45.2	Female	30.4076	567.667	225.667	226	326	327	103.5	107	0.96729	347.8	183.7	11.84
A024	70	160	58	34.8	female	22.6562	653	229.667	244	373.333	378.667	81.6583	96.4791	0.846384	173.5	60.9	9.814
A025	70	162	65	47	female	24.7676	755.667	296	308.333	378	395.333	89.9165	102.377	0.878286	245.7	74.46	17.46
A026	70	153	47	31	female	20.0777	737	287.333	297.667	390	392.667	75.7535	89.3113	0.848196	84.93	53.39	12.05
A027	70	166.5	60	35.1	Female	21.6433	656.667	226	216.667	380.667	388.333	76	97	0.783505	155.6	54.42	15.89
A028	70	150	46	28.6	female	20.4444	747	284.333	280.333	385	427	75.4759	88.032	0.857369	131.2	34.13	15.92
A029	70	163	59	34.5	female	22.2063	649	227.333	242	363	369	80.7808	96.8693	0.833915	156.2	47.76	13.74
A030	70	150	77	45.9	female	34.2222	515	185	197	270	293.5	100.995	113.642	0.888716	298.8	251.5	18.36
A031	70	162	58	33.3	female	22.1003	646.333	235	246.667	344.667	367.333	79.9963	96.1388	0.832092	105.2	51.2	15.62
A032	70	156	64	43.7	Female	26.2985	698.333	232	249.333	418	420.667	94.5	105	0.9	216.7	149.6	15.25
A033	70	153	42	31	Female	17.9418	741	260.5	251	477	462	67	85.5	0.783626	97.65	33.17	10.31
A034	70	157.8	74	41.1	female	29.7179	583.333	221	235.333	327	326.667	91	103	0.883495	261.7	129.7	18.53
A035	70	146	52	33	female	24.3948	581	233	242.333	295.333	311	81.8935	93.8889	0.872238	135.5	53.91	11.15
A036	60	160	71.8	45.6	Female	28.0469	576.5	227.5	227	326	330	90	102	0.882353	204.1	131.4	19.31
A037	60	152	58	44.7	Female	25.1039	673.667	237.667	239.333	430.667	412	86.5	102.5	0.843902	209.7	93.71	13.6
A038	60	143	42	33.7	female	20.5389	751.667	278	282.667	400	431.667	76.9599	86.0926	0.89392	94.83	19.96	13.1
A039	60	158.4	49.1	29.4	female	19.5691	726.333	293	266.333	402.667	428	70	91.5	0.765027	107.5	25.95	9.47
A040	60	166	58.4	37.3	female	21.1932	758	272	263	454	465	79.2025	97.3447	0.81363	130.6	43.57	13.75
A041	60	159.4	52.1	31.5	female	20.5051	662.667	241.333	240	382	388	71	92.5	0.767568	115.1	60.45	11.51
A042	60	160	66	46.5	female	25.7812	652.667	253	245.333	358.333	385.333	93	103	0.902913	291.2	118	11.46
A043	60	143	68	42.2	female	33.2535	469.667	175.333	179.667	269.333	270	94.7035	110.585	0.856387	255.7	122.2	14.12
A044	60	156	56	40.6	female	23.0112	721	256.667	279.667	373	384	82.7197	96.8385	0.854202	209.1	86.97	11.68
A045	60	157	54	31	Female	21.9076	732	270	274	418	425	76	87	0.873563	73.48	20.78	6.78
A046	60	167	75	46.2	Female	26.8923	676	244	253	394	401	96.5	108.5	0.889401	250.9	159	14.91
A047	60	160	45	28.9	Female	17.5781	838	283	290	491	510	72.5	87	0.833333	85.42	33.01	13.3
A048	90	160	58.5	27.3	male	22.8516	629.667	247.333	234.667	358.667	352.333	86.337	92.3841	0.934543	96.4	129.2	18.41
A049	90	173	60	13.5	male	20.0474	586	217.667	217.333	337	341.667	76.9538	90.8922	0.846649	44.86	19.7	20.95
A050	90	160	53	17.1	male	20.7031	545.333	204	197.333	318.333	308.333	78.922	87.408	0.902915	51.39	86.11	13.55
A051	90	167	68	26.6	male	24.3824	512.333	194.333	190.667	283	291.667	89.8837	96.1111	0.935206	114.9	186.9	8.895
A052	90	166	67	24.9	male	24.3141	536.667	202.667	195	294	303.667	88.7523	95.4135	0.930186	164.8	110.5	18.62
A053	90	176	61	24.1	male	19.6927	579	202	207.333	362	345	79.2577	93.977	0.843373	93.86	131.1	15.37
A054	90	168	70	26.8	male	24.8016	518.667	199.667	204.333	279.667	291.333	90.6099	96.8456	0.935612	86.55	234.4	12.96
A055	80	153	47	10.1	male	20.0777	573.333	213.667	201.333	323.333	342.333	74.7407	82.0847	0.91053	40.26	19.62	13.98
A056	80	166	57	18.2	male	20.6852	516.667	199.333	197	287.667	296	78.5904	89.94	0.873809	108	47.98	16.17
A057	80	151.5	56	21.6	male	24.3985	522.667	201.333	207.333	278.667	291.667	85.0004	90.5675	0.938531	111.1	84.81	15.47
A058	80	172	72	28.3	Male	24.3375	641.333	245	239.333	390.333	378.667	90	102	0.882353	189	89.02	19.59
A059	80	160	61	27.4	Male	23.8281	604	232	249	321	331	84.5	93	0.908602	89.26	125.8	14.93
A060	80	164	64	30.3	male	23.7954	615.333	244.667	243.667	321.333	331.333	88.2847	95.4331	0.925095	90.49	165.9	17.74
A061	80	161.5	67	27.9	male	25.688	514.333	204	201	275.667	288	90.559	96.5552	0.937898	124.4	111.6	15.96
A062	80	170	57	17.5	Male	19.7232	621	255	252	351	340	80	91	0.879121	58.93	83.86	13.16
A063	80	170	72	23.9	Male	24.9135	531	219	224	287	291	89.5	95	0.942105	96.9	236.1	23.53
A064	80	167	71	25.1	Male	25.4581	522	211	200	280	302	92	96	0.958333	103.7	139.1	18.58
A065	80	157	53	21.9	Male	21.5019	608	252	250	298	320	78	87	0.896552	85.5	108.3	12.43
A066	80	161.5	49	19.9	male	18.7867	673.667	266.333	276.667	354.667	368.667	74.6921	86.2044	0.866454	69.24	122.6	16.13
A067	80	162	79.5	30.3	Male	30.2926	474	186	190	270	268	97	103	0.941748	135.3	201	10.75
A068	80	159.4	69	26.8	male	27.1564	494	180	182.667	308.667	337	93	101	0.920792	145.1	114.4	15.29
A069	80	168	63	21.6	male	22.3214	541.333	221	216.667	306.333	302	82.5079	93.1279	0.885963	103.1	110.5	19.61
A070	80	169	84	30.2	Male	29.4107	488.667	194.333	200.333	260	267	96	96	1	175.4	176.3	18.78
A071	70	165	53	11.8	male	19.4674	529.667	212.667	226.333	297	286.667	72.8841	86.7967	0.839711	36.94	22.58	19.25
A072	70	166	70	27.5	male	25.4028	529	183.333	215.333	261.667	277	90.2935	97.1823	0.929115	155.3	110.6	15.09
A073	70	162	57.9	17.6	male	22.0622	569.333	199.667	249.333	272.333	297.667	79.6482	89.9822	0.885156	87.15	145.3	18.57
A074	70	155	62	24.4	male	25.8065	533.667	210	206.667	277.333	295	87.5008	94.3135	0.927765	120.5	108.2	19.64
A075	70	153	70	30.7	male	29.903	523.5	209	207	274	289.5	95.534	101.279	0.943271	181	116.8	16.18
A076	70	172.5	70.5	31.3	Male	23.6925	582	224	230	299	326	87	98	0.887755	113	129.1	19.3
A077	70	167	72.1	27.7	Male	25.8525	527	193	199	289	307	93	98	0.94898	116	210.4	21.48
A078	70	172	90	33.1	male	30.4218	477	182	185.333	250	266.667	105.035	104.279	1.00725	201.1	222	25.85
A079	70	166	76	33.7	Male	27.5802	482	193	185	258	274	97	99	0.979798	104.6	293	18.13
A080	70	165	64.1	26.3	Male	23.5445	566	234	239	299	304	86	93	0.924731	66.14	192	18.81
A081	70	164	64	21.3	Male	23.7954	449	189	193	233	238	81	92	0.880435	67.13	89.01	22.51
A082	70	176	84	34.5	male	27.1178	583.333	222.333	228.333	312.667	330	99.5	101	0.985149	189.4	167.1	19.7
A083	70	169.5	74.4	26.9	male	25.8961	556.667	229.667	237.667	285.667	296.333	101	105	0.961905	140.5	209.9	24.41
A084	70	174	83	23.5	male	27.4145	509	196.667	209	259.333	276.667	95.0705	99.7045	0.953523	116.7	69.27	26.74
A085	70	167.6	79.8	28.1	male	28.4089	493	186.333	190	285	283.667	101.5	107	0.948598	187.7	164.1	27.89
A086	60	183	85	29.4	Male	25.3815	515	227	207.5	281	276.5	92	102	0.901961	163.4	123.5	23.78
A087	60	169	83	31.7	male	29.0606	476	176.667	177	282.333	278.333	104	103	1.00971	215.2	256.7	26.91
A088	60	162	61	25.5	Male	23.2434	581	237	240.667	293.667	319.333	82	89	0.921348	96.94	162.9	22.74
A089	60	173	85	35.5	Male	28.4005	501	212	217	251	261	96	104	0.923077	163.6	271.7	27.56
A090	60	175	80	30.3	Male	26.1224	518	209	211	275	285	96	102	0.941176	139.4	148.7	25.29
A091	60	170	80	22.5	Male	27.6817	554.667	207.667	208	309.333	320.667	86	96	0.895833	120.1	143.4	19.63
A092	60	168	81	34	Male	28.699	493	210	203	285	273	101	101.5	0.995074	168.6	254.4	20.31

## Sheet: Modeling group
Age (yrs)	Height (cm)	Weight (kg)	BMI (kg/m^2)	sex (0,female; 1, male)	impedance_Whole_body (ohm)	Impdeance_Trunk (ohm)	height^2/Impedance_Whole body (cm^2/ohm)	height^2/Impedance_Trunk (cm^2/ohm)	Psoas muscle_CT (cm^2)	Psoas_muscle_BIA (cm^2)
80	155	54.5	22.6847	0	650	24	36.9615	1001.04	8.378	10.0596
90	149	47	21.1702	0	706	7	31.4462	3171.57	9.717	7.75685
80	150	60	26.6667	0	599.333	46.3333	37.5417	485.612	10.48	9.78663
80	146.3	61.1	28.5465	0	611.667	13.3333	34.9924	1605.28	6.735	10.1006
80	156	54	22.1893	0	621	5	39.1884	4867.2	11.21	11.7159
80	158	65	26.0375	0	601	30.3333	41.5374	822.989	16.17	12.4134
70	159	67	26.5021	0	677	66	37.3427	383.045	11.39	11.668
70	160	52.3	20.4297	0	720	56	35.5556	457.143	9.488	11.5194
70	150	57	25.3333	0	618	58	36.4078	387.931	12.14	11.7422
70	149	52	23.4224	0	645.333	38.3333	34.4024	579.157	12.62	11.4421
70	150	45	20	0	681	45	33.0396	500	8.448	11.3489
70	158	58	23.2335	0	514.333	23.6667	48.5366	1054.82	13.2	14.2294
70	152	68	29.4321	0	605.333	28.3333	38.1674	815.435	10.61	12.4656
70	160	56.8	22.1875	0	639	134	40.0626	191.045	12.49	12.8794
70	159	57	22.5466	0	707	31	35.7581	815.516	13.31	12.2923
70	156	74	30.4076	0	567.667	16	42.8702	1521	11.84	13.6608
70	162	65	24.7676	0	755.667	81.6667	34.7296	321.355	14.56	12.2825
70	153	47	20.0777	0	737	59.6667	31.7626	392.33	12.05	11.7395
70	150	46	20.4444	0	747	77.6667	30.1205	289.7	15.92	11.662
70	163	59	22.2063	0	649	58.6667	40.9384	452.881	13.74	13.7532
70	162	58	22.1003	0	646.333	66.6667	40.6044	393.66	15.62	13.8482
70	156	64	26.2985	0	698.333	48.3333	34.8487	503.503	15.25	13.0179
70	157.8	74	29.7179	0	583.333	35.3333	42.6872	704.741	18.53	14.4746
70	146	52	24.3948	0	581	52.6667	36.6885	404.734	11.15	13.533
60	152	58	25.1039	0	673.667	5.33333	34.2959	4332	13.6	13.7195
60	143	42	20.5389	0	751.667	73.6667	27.2049	277.588	13.1	12.4665
60	166	58.4	21.1932	0	758	32	36.3536	861.125	13.75	14.3637
60	159.4	52.1	20.5051	0	662.667	39.3333	38.3426	645.975	11.51	14.7946
60	143	68	33.2535	0	469.667	25	43.5394	817.96	14.12	15.9017
60	156	56	23.0112	0	721	91.3333	33.7531	266.453	11.68	14.1108
60	167	75	26.8923	0	676	38	41.2559	733.921	14.91	15.573
60	160	45	17.5781	0	838	64	30.5489	400	13.3	13.6583
90	173	60	20.0474	1	586	31.3333	51.0734	955.181	17.95	15.0334
90	160	53	20.7031	1	545.333	23	46.9438	1113.04	13.55	14.3223
90	166	67	24.3141	1	536.667	40	51.3466	688.9	18.62	15.9754
90	176	61	19.6927	1	579	15	53.4991	2065.07	15.37	16.6146
80	153	47	20.0777	1	573.333	36.3333	40.8297	644.284	13.98	14.7198
80	166	57	20.6852	1	516.667	29.6667	53.3342	928.854	16.17	17.2089
80	172	72	24.3375	1	641.333	6	46.1289	4930.67	19.59	16.4032
80	160	61	23.8281	1	604	51	42.3841	501.961	14.93	15.7179
80	161.5	67	25.688	1	514.333	34.6667	50.7108	752.373	15.96	17.6208
80	170	57	19.7232	1	621	15	46.5378	1926.67	13.16	16.9463
80	167	71	25.4581	1	522	31	53.4272	899.645	18.58	18.4524
80	157	53	21.5019	1	608	58	40.5411	424.983	12.43	16.1611
80	162	79.5	30.2926	1	474	18	55.3671	1458	10.75	10
80	159.4	69	27.1564	1	494	5.33333	51.4339	4764.07	15.29	18.3998
80	169	84	29.4107	1	488.667	34.3333	58.4468	831.874	18.78	19.8393
70	165	53	19.4674	1	529.667	20	51.4003	1361.25	19.25	18.8396
70	162	57.9	22.0622	1	569.333	97.3333	46.096	269.63	18.57	18.092
70	155	62	25.8065	1	533.667	46.3333	45.0187	518.525	19.64	17.9394
70	172.5	70.5	23.6925	1	582	59	51.1276	504.343	19.3	19.2803
70	167	72.1	25.8525	1	527	45	52.9203	619.756	21.48	19.6307
70	166	76	27.5802	1	482	31	57.1701	888.903	18.13	20.7429
70	165	64.1	23.5445	1	566	33	48.1007	825	18.81	19.1947
70	176	84	27.1178	1	583.333	48.3333	53.1017	640.883	19.7	20.3329
70	169.5	74.4	25.8961	1	556.667	41.3333	51.6112	695.087	24.41	20.194
70	167.6	79.8	28.4089	1	493	21.6667	56.9772	1296.45	18.5	21.6888
70	183	85	25.3815	1	515	7	65.0272	4784.14	23.78	23.4073
60	162	61	23.2434	1	581	50.3333	45.1704	521.404	22.74	20.0411
60	173	85	28.4005	1	501	38	59.7385	787.605	23.56	22.7962
60	170	80	27.6817	1	554.667	37.6667	52.1034	767.257	19.63	21.8896
60	168	81	28.699	1	493	2	57.2495	14112	20.31	22.9652
.

## Sheet: Validation group
Age(yrs)	Height(cm)	Weight(kg)	Sex(0,female; 1, male)	Impedance_Whole_body (ohm)	Impedance_Trunk (ohm)	height^2/Impedance_Whole_body (ohm)	height^2/Impedance_Trunk (ohm)	Psoas muscle_CT (cm^2)	Psoas_muscle_BIA (cm^2)
80	154	58	0	679.333	28	34.9107	847	9.047	9.50555
80	156	65	0	616.667	45.3333	39.4638	536.824	14.39	11.2673
70	153	47.4	0	665	8	35.2015	2926.12	12.82	11.3358
70	158	63	0	616	24	40.526	1040.17	9.54	12.4066
70	152	45	0	732.333	40.6667	31.5485	568.131	12.52	11.3655
70	158.5	59	0	700	27.3333	35.8889	919.107	9.924	12.4947
70	150.9	46.1	0	693.667	4.33333	32.8267	5254.8	7.152	11.7036
70	160	58	0	653	50	39.2037	512	9.814	13.2639
70	166.5	60	0	656.667	50	42.2166	554.445	15.89	14.4877
70	150	77	0	515	60	43.6893	375	13.36	12.845
70	153	42	0	741	3.5	31.5911	6688.29	10.31	12.7146
60	160	71.8	0	576.5	23	44.4059	1113.04	19.31	14.9073
60	158.4	49.1	0	726.333	30.6667	34.5441	818.17	9.47	14.3314
60	160	66	0	652.667	41.3333	39.2237	619.355	11.46	15.0201
60	157	54	0	732	44	33.6735	560.205	12.34	14.4641
90	160	58.5	1	629.667	23.6667	40.6564	1081.69	18.41	13.5205
90	167	68	1	512.333	35	54.4353	796.829	12.42	15.7136
90	168	70	1	518.667	39.3333	54.4165	717.559	12.96	16.5714
80	151.5	56	1	522.667	42.6667	43.9137	537.943	15.47	14.3737
80	164	64	1	615.333	49.3333	43.7096	545.189	17.74	16.4993
80	170	72	1	531	25	54.4256	1156	20.53	18.212
80	161.5	49	1	673.667	52.6667	38.7168	495.233	16.13	16.4067
80	168	63	1	541.333	14	52.1379	2016	19.61	18.1874
70	166	70	1	529	84	52.0907	328.048	15.09	18.397
70	153	70	1	523.5	40.5	44.7163	578	16.18	16.6472
70	172	90	1	477	45	62.021	657.422	24.12	20.1398
70	164	64	1	449	27	59.902	996.148	22.51	19.515
70	174	83	1	509	53	59.4813	571.245	23.74	21.1569
60	169	83	1	476	17	60.0021	1680.06	24.12	21.1251
60	175	80	1	518	34	59.1216	900.735	25.29	21.9744
